# Supplementary material for: GeneChip analysis of resistant Mycobacterium tuberculosis with previously treated tuberculosis in Changchun
Source: BMC Infect Dis. 2018 May 22;18:234. doi: 10.1186/s12879-018-3131-8 (PMC5964880; doi:10.1186/s12879-018-3131-8)
Supplement: Supplementary file 1 — Raw data of 2143 simples. Clinical specimens test results from the infectious diseases hospital of Changchun city from January to December 2016. (XLSX 65 kb) [file 12879_2018_3131_MOESM1_ESM.xlsx]

## Sheet: Sheet1
No	Simple ID	Gene-chip results	DST results
1	10547243	531c-t(-15)c-t	MDR
2	10621589	wild-type	wild-type
3	10621656	negative	negative
4	10621717	531c-t315g-c	MDR
5	10621737	wild-type	MDR
6	10621742	wild-type	wild-type
7	10621886	negative	negative
8	10622207	negative	negative
9	10622212	513c-a315g-c	MDR
10	10622283	516g-t315g-c	MDR
11	10622318	NTB	NTB
12	10622601	531c-t315g-c	MDR
13	10622644	negative	negative
14	10622862	531c-t315g-c	MDR
15	10622950	negative	negative
16	10623150	negative	negative
17	10623171	negative	negative
18	10623203	wild-type	wild-type
19	10623385	wild-type	wild-type
20	10623549	negative	negative
21	10623894	negative	negative
22	10623910	negative	negative
23	10623950	negative	negative
24	10623957	negative	negative
25	10624041	-15c-t	RFP resistance
26	10624120	531c-t516g-t(-15)c-t	MDR
27	10624224	negative	negative
28	10624470	NTB	negative
29	10624587	negative	negative
30	10624703	negative	negative
31	10624971	526a-t	MDR
32	10625019	negative	negative
33	10625100	531c-t315g-c	MDR
34	10625134	wild-type	wild-type
35	10625673	negative	negative
36	10625749	wild-type	wild-type
37	10625780	negative	MDR
38	10625851	wild-type	wild-type
39	10625870	negative	MDR
40	10625897	negative	negative
41	10625985	wild-type	wild-type
42	10626003	negative	negative
43	10626366	negative	negative
44	10626426	negative	wild-type
45	10626513	negative	negative
46	10626561	negative	negative
47	10626641	negative	negative
48	10626784	negative	negative
49	10626935	negative	negative
50	10626971	wild-type	wild-type
51	10627007	wild-type	wild-type
52	10627484	negative	negative
53	10627616	531c-t(-15)c-t	MDR
54	10627655	negative	negative
55	10627668	wild-type	wild-type
56	10627686	negative	negative
57	10627731	wild-type	wild-type
58	10627866	wild-type	wild-type
59	10628175	negative	negative
60	10628387	wild-type	wild-type
61	10628473	negative	negative
62	10628777	533t-c	MDR
63	10628902	531c-t(-15)c-t	MDR
64	10628919	negative	negative
65	10629173	wild-type	wild-type
66	10629313	negative	negative
67	10629363	negative	negative
68	10629380	wild-type	wild-type
69	10629802	wild-type	wild-type
70	10629996	wild-type	wild-type
71	10630290	negative	negative
72	10630305	negative	negative
73	10630308	wild-type	wild-type
74	10630625	negative	negative
75	10630688	negative	negative
76	10630820	wild-type	wild-type
77	10631176	negative	negative
78	10631586	wild-type	wild-type
79	10631673	wild-type	negative
80	10632032	531c-t	RFP resistance
81	10632354	negative	negative
82	10632385	negative	negative
83	10632421	negative	contaminated
84	10632717	wild-type	wild-type
85	10633268	wild-type	wild-type
86	10633295	negative	negative
87	10633344	531c-t315g-c	MDR
88	10633369	negative	negative
89	10633438	531c-t315g-c	MDR
90	10633526	wild-type	MDR
91	10633599	wild-type	wild-type
92	10633903	negative	negative
93	10633994	negative	negative
94	10634011	wild-type	wild-type
95	10634500	315g-c	INH resistance
96	10634530	531c-t	MDR
97	10634714	negative	negative
98	10634784	wild-type	wild-type
99	10634951	negative	negative
100	10634955	negative	negative
101	10635037	wild-type	wild-type
102	10635343	516g-t	wild-type
103	10635377	negative	negative
104	10635479	wild-type	wild-type
105	10635504	wild-type	wild-type
106	10635648	negative	negative
107	10635673	negative	negative
108	10635783	wild-type	wild-type
109	10635833	wild-type	wild-type
110	10635909	negative	negative
111	10635968	negative	negative
112	10636046	negative	negative
113	10636174	negative	negative
114	10636625	wild-type	MDR
115	10636793	negative	negative
116	10636814	516g-t	negative
117	10637423	516g-t	RFP resistance
118	10637565	511t-c315g-c	MDR
119	10637575	negative	negative
120	10637973	negative	negative
121	10638064	negative	negative
122	10638084	wild-type	wild-type
123	10638087	wild-type	wild-type
124	10638249	negative	negative
125	10638268	315g-c	INH resistance
126	10638372	negative	negative
127	10638558	526c-t315g-c	MDR
128	10638713	negative	negative
129	10638762	negative	negative
130	10638786	wild-type	wild-type
131	10638788	wild-type	wild-type
132	10638809	negative	negative
133	10638830	negative	negative
134	10638926	negative	negative
135	10638929	negative	negative
136	10639111	wild-type	wild-type
137	10639121	negative	negative
138	10639206	negative	negative
139	10639231	wild-type	wild-type
140	10639295	negative	negative
141	10639371	negative	negative
142	10639379	negative	negative
143	10639563	negative	negative
144	10639658	negative	negative
145	10639691	negative	negative
146	10639751	negative	negative
147	10639889	negative	negative
148	10639999	wild-type	negative
149	10640143	531c-t315g-c	MDR
150	10640145	531c-t315g-c	MDR
151	10640480	wild-type	wild-type
152	10640521	negative	negative
153	10640712	negative	negative
154	10640815	wild-type	wild-type
155	10641434	negative	negative
156	10641947	negative	negative
157	10642641	negative	negative
158	10642679	negative	negative
159	10642693	negative	negative
160	10642752	negative	negative
161	10642927	negative	negative
162	10642951	negative	negative
163	10643256	negative	negative
164	10643350	negative	negative
165	10643376	negative	negative
166	10643483	negative	negative
167	10643745	wild-type	wild-type
168	10643805	negative	negative
169	10644175	negative	negative
170	10644228	negative	negative
171	10644375	negative	failure
172	10644377	negative	negative
173	10644813	negative	negative
174	10644890	negative	negative
175	10644911	negative	negative
176	10644959	negative	negative
177	10644983	negative	negative
178	10645020	511t-c(-15)c-t	MDR
179	10645136	531c-t315g-c	NTB
180	10645227	negative	negative
181	10645749	negative	negative
182	10645829	wild-type	wild-type
183	10645932	negative	negative
184	10645966	wild-type	wild-type
185	10646390	negative	negative
186	10646476	wild-type	wild-type
187	10646537	wild-type	wild-type
188	10646616	-15c-t	INH resistance
189	10646889	negative	negative
190	10647057	531c-t315g-c	MDR
191	10647159	wild-type	wild-type
192	10647200	negative	negative
193	10647209	negative	negative
194	10647235	wild-type	wild-type
195	10647280	negative	negative
196	10647330	negative	negative
197	10647430	negative	negative
198	10648135	wild-type	wild-type
199	10648162	negative	negative
200	10648484	negative	negative
201	10648676	negative	negative
202	10648716	wild-type	wild-type
203	10648953	negative	negative
204	10648960	negative	negative
205	10648993	negative	negative
206	10649001	-15c-t	wild-type
207	10649213	negative	negative
208	10649224	negative	negative
209	10649241	531c-t	NTB
210	10649341	negative	negative
211	10649380	negative	negative
212	10649407	negative	negative
213	10649428	negative	negative
214	10649504	negative	negative
215	10649555	516a-t	RFP resistance
216	10649888	negative	negative
217	10650215	negative	negative
218	10650514	negative	negative
219	10650610	negative	negative
220	10650858	wild-type	wild-type
221	10651385	negative	negative
222	10651561	negative	negative
223	10651625	negative	negative
224	10651690	negative	negative
225	10651711	negative	negative
226	10651774	negative	negative
227	10651792	negative	negative
228	10651856	wild-type	wild-type
229	10651980	negative	negative
230	10652031	wild-type	wild-type
231	10652055	negative	negative
232	10652070	negative	negative
233	10652140	315g-c	INH resistance
234	10652386	negative	negative
235	10652532	negative	negative
236	10652574	negative	negative
237	10652632	negative	negative
238	10652746	negative	negative
239	10652901	negative	negative
240	10652935	negative	negative
241	10652959	negative	negative
242	10653014	negative	wild-type
243	10653056	negative	negative
244	10653113	contaminated	wild-type
245	10653174	negative	negative
246	10653529	negative	negative
247	10653567	negative	negative
248	10653716	wild-type	wild-type
249	10653798	wild-type	wild-type
250	10653862	wild-type	wild-type
251	10653919	wild-type	wild-type
252	10653986	negative	negative
253	10654014	negative	negative
254	10654041	-15c-t	INH resistance
255	10654177	negative	negative
256	10654385	negative	negative
257	10654413	negative	NTB
258	10654506	negative	negative
259	10654561	negative	negative
260	10654571	negative	negative
261	10654604	531c-t315g-c	MDR
262	10654664	negative	negative
263	10654687	negative	negative
264	10654794	wild-type	wild-type
265	10654948	negative	negative
266	10654968	526a-t315g-c	MDR
267	10655046	wild-type	wild-type
268	10655060	negative	negative
269	10655080	-15c-t	INH resistance
270	10655373	negative	negative
271	10655569	511t-c315g-c	MDR
272	10655686	negative	negative
273	10655697	negative	negative
274	10655859	wild-type	wild-type
275	10655889	wild-type	wild-type
276	10655942	negative	negative
277	10656060	negative	negative
278	10656318	negative	negative
279	10656379	negative	negative
280	10656509	wild-type	wild-type
281	10656536	-15c-t	negative
282	10656579	contaminated	negative
283	10656598	negative	negative
284	10657047	negative	negative
285	10657189	wild-type	wild-type
286	10657361	negative	negative
287	10657476	negative	negative
288	10657486	negative	MDR
289	10657507	negative	negative
290	10657583	negative	negative
291	10657655	negative	negative
292	10657879	negative	negative
293	10657955	negative	negative
294	10658061	-15c-t	INH resistance
295	10658104	533t-c	RFP resistance
296	10658140	wild-type	wild-type
297	10658149	negative	negative
298	10658383	negative	negative
299	10658405	negative	negative
300	10658423	531c-t	MDR
301	10658444	negative	negative
302	10658529	negative	negative
303	10658595	negative	negative
304	10658672	negative	negative
305	10658691	315g-c	INH resistance
306	10658842	negative	negative
307	10658998	wild-type	RFP resistance
308	10659069	negative	negative
309	10659426	negative	negative
310	10659471	wild-type	wild-type
311	10659689	negative	negative
312	10659739	negative	negative
313	10659785	negative	negative
314	10659817	wild-type	wild-type
315	10660066	negative	negative
316	10660135	wild-type	wild-type
317	10660200	negative	negative
318	10660237	wild-type	wild-type
319	10660428	negative	negative
320	10660534	negative	negative
321	10660795	wild-type	wild-type
322	10660820	wild-type	wild-type
323	10660956	wild-type	wild-type
324	10661079	negative	negative
325	10661468	negative	negative
326	10661500	negative	negative
327	10661503	wild-type	wild-type
328	10661569	negative	negative
329	10661631	negative	negative
330	10661654	negative	negative
331	10661720	negative	negative
332	10661740	wild-type	RFP resistance
333	10661835	negative	negative
334	10661902	wild-type	wild-type
335	10662021	negative	negative
336	10662035	wild-type	wild-type
337	10662161	wild-type	wild-type
338	10662265	negative	negative
339	10662584	negative	negative
340	10662882	531c-t315g-c	MDR
341	10662887	negative	negative
342	10663058	negative	negative
343	10663070	negative	negative
344	10663078	negative	negative
345	10663211	negative	negative
346	10663648	negative	negative
347	10663677	negative	negative
348	10663697	negative	negative
349	10663725	negative	wild-type
350	10663819	526c-t	RFP resistance
351	10663866	negative	negative
352	10663971	negative	negative
353	10664302	531c-t(-15)c-t	NTB
354	10664370	wild-type	wild-type
355	10664446	negative	negative
356	10664476	negative	negative
357	10664583	531c-t315g-c	MDR
358	10664649	negative	negative
359	10664703	wild-type	wild-type
360	10664933	negative	negative
361	10664973	negative	negative
362	10665001	negative	negative
363	10665080	wild-type	wild-type
364	10665235	wild-type	wild-type
365	10665480	negative	negative
366	10665592	negative	negative
367	10665714	negative	negative
368	10665721	negative	negative
369	10665816	531c-t(-15)c-t	MDR
370	10665845	negative	negative
371	10665932	wild-type	RFP resistance
372	10665944	wild-type	wild-type
373	10666052	531c-t315g-c	MDR
374	10666233	negative	negative
375	10666366	negative	negative
376	10666435	negative	negative
377	10666562	contaminated	negative
378	10666606	negative	negative
379	10666631	wild-type	wild-type
380	10666737	negative	negative
381	10666761	wild-type	wild-type
382	10666906	wild-type	wild-type
383	10666929	negative	negative
384	10666974	wild-type	wild-type
385	10666989	negative	negative
386	10667148	wild-type	wild-type
387	10667358	negative	negative
388	10667451	negative	negative
389	10667526	wild-type	wild-type
390	10667590	negative	negative
391	10667790	negative	negative
392	10667859	wild-type	wild-type
393	10667914	negative	negative
394	10667950	wild-type	wild-type
395	10667976	negative	negative
396	10668090	negative	negative
397	10668318	531c-t(-15)c-t	MDR
398	10668347	wild-type	wild-type
399	10668392	wild-type	wild-type
400	10668407	negative	negative
401	10668458	negative	negative
402	10668619	negative	negative
403	10669140	negative	negative
404	10669213	wild-type	wild-type
405	10669266	negative	negative
406	10669368	negative	negative
407	10669436	negative	negative
408	10669462	negative	negative
409	10669486	negative	negative
410	10669640	wild-type	wild-type
411	10669802	negative	negative
412	10670542	wild-type	wild-type
413	10670623	negative	negative
414	10670740	negative	negative
415	10670823	wild-type	wild-type
416	10670874	negative	negative
417	10671093	wild-type	wild-type
418	10671183	531c-t(-15)c-t	MDR
419	10671252	wild-type	wild-type
420	10671342	wild-type	wild-type
421	10671417	negative	negative
422	10671470	negative	negative
423	10671592	negative	negative
424	10671730	negative	negative
425	10671799	526c-g315g-c	MDR
426	10671825	negative	negative
427	10671860	negative	negative
428	10671910	negative	negative
429	10671961	wild-type	wild-type
430	10672021	wild-type	wild-type
431	10672355	negative	negative
432	10672403	negative	negative
433	10672461	526a-t	RFP resistance
434	10672533	negative	negative
435	10672557	negative	negative
436	10672604	wild-type	wild-type
437	10672637	negative	negative
438	10672754	negative	negative
439	10673160	negative	negative
440	10673368	526c-t315g-c	MDR
441	10673432	negative	negative
442	10673514	wild-type	MDR
443	10673574	531c-t	RFP resistance
444	10673736	negative	negative
445	10673812	lost	wild-type
446	10673890	negative	negative
447	10673906	negative	negative
448	10674005	negative	negative
449	10674404	negative	negative
450	10674508	negative	negative
451	10674709	negative	negative
452	10674882	526c-t315g-c	MDR
453	10675160	531c-t(-15)c-t	MDR
454	10675186	negative	negative
455	10675216	negative	negative
456	10675226	negative	negative
457	10675272	negative	negative
458	10675318	negative	negative
459	10675409	wild-type	wild-type
460	10675575	negative	negative
461	10675600	wild-type	wild-type
462	10675640	wild-type	wild-type
463	10675723	wild-type	wild-type
464	10675743	511t-c	INH resistance
465	10675764	-15c-t	INH resistance
466	10676108	wild-type	wild-type
467	10676117	negative	negative
468	10676126	negative	negative
469	10676197	negative	negative
470	10676303	wild-type	wild-type
471	10676338	negative	negative
472	10676424	531c-t	MDR
473	10676441	wild-type	wild-type
474	10676526	negative	negative
475	10676546	lost	wild-type
476	10676565	531c-t315g-c(-15)c-t	MDR
477	10676593	wild-type	wild-type
478	10676675	negative	negative
479	10676731	negative	negative
480	10676770	negative	negative
481	10676889	negative	negative
482	10677127	negative	negative
483	10677232	negative	wild-type
484	10677277	negative	negative
485	10677315	wild-type	wild-type
486	10677458	315g-c	INH resistance
487	10677527	wild-type	wild-type
488	10677710	negative	negative
489	10677867	negative	negative
490	10677944	negative	negative
491	10678024	526c-t(-15)c-t	MDR
492	10678066	negative	negative
493	10678108	wild-type	NTB
494	10678209	negative	negative
495	10678220	negative	negative
496	10678238	negative	negative
497	10678418	wild-type	wild-type
498	10678435	negative	negative
499	10678465	531c-t	RFP resistance
500	10678478	negative	negative
501	10678774	negative	negative
502	10678807	negative	negative
503	10678906	526c-t	RFP resistance
504	10678932	negative	negative
505	10679021	wild-type	wild-type
506	10679153	wild-type	RFP resistance
507	10679233	negative	negative
508	10679263	negative	negative
509	10679266	wild-type	wild-type
510	10679301	wild-type	wild-type
511	10679361	negative	negative
512	10679386	wild-type	wild-type
513	10679464	511t-c	MDR
514	10679583	-15c-t	negative
515	10679615	negative	negative
516	10679777	contaminated	negative
517	10679791	531c-t(-15)c-t	MDR
518	10679814	negative	negative
519	10679944	negative	negative
520	10680162	negative	negative
521	10680332	negative	wild-type
522	10680397	wild-type	wild-type
523	10680838	negative	negative
524	10680928	negative	negative
525	10680987	negative	negative
526	10680999	531c-t315g-c	MDR
527	10681142	531c-t(-15)c-t	MDR
528	10681202	wild-type	wild-type
529	10681293	negative	negative
530	10681369	wild-type	wild-type
531	10681591	negative	negative
532	10681641	negative	negative
533	10682157	wild-type	wild-type
534	10682216	negative	negative
535	10682269	negative	negative
536	10682299	negative	negative
537	10682329	negative	negative
538	10682354	negative	negative
539	10682397	negative	negative
540	10682454	negative	negative
541	10682476	-15c-t	INH resistance
542	10682552	negative	negative
543	10682605	negative	negative
544	10682753	negative	negative
545	10683193	negative	negative
546	10683537	negative	negative
547	10683876	negative	negative
548	10683993	negative	negative
549	10684006	negative	negative
550	10684344	negative	negative
551	10684859	negative	negative
552	10684981	wild-type	wild-type
553	10685010	negative	negative
554	10685015	negative	negative
555	10685174	wild-type	wild-type
556	10685342	negative	negative
557	10685403	negative	negative
558	10685468	negative	negative
559	10685576	531c-t	negative
560	10685744	negative	negative
561	10685781	negative	negative
562	10685827	wild-type	wild-type
563	10686181	511t-c	RFP resistance
564	10686685	-15c-t	INH resistance
565	10687240	wild-type	wild-type
566	10687264	wild-type	wild-type
567	10687445	negative	negative
568	10687500	wild-type	wild-type
569	10687551	negative	negative
570	10687585	wild-type	wild-type
571	10687668	531c-t526a-t(-15)c-t	MDR
572	10688029	wild-type	wild-type
573	10688089	negative	negative
574	10688109	wild-type	wild-type
575	10688132	negative	negative
576	10688217	negative	negative
577	10688271	-15c-t	INH resistance
578	10688315	negative	negative
579	10688338	negative	negative
580	10688422	wild-type	wild-type
581	10688511	526c-t315g-c	MDR
582	10688534	negative	negative
583	10688563	526c-t	MDR
584	10688599	negative	negative
585	10688647	negative	negative
586	10688663	531c-t315g-c	MDR
587	10688730	negative	negative
588	10688750	negative	negative
589	10688808	negative	negative
590	10688855	negative	negative
591	10688906	wild-type	wild-type
592	10688990	wild-type	wild-type
593	10689094	negative	negative
594	10689303	531c-t315g-c	MDR
595	10689328	negative	negative
596	10689474	negative	negative
597	10689558	negative	negative
598	10689986	negative	negative
599	10690130	wild-type	MDR
600	10690223	negative	negative
601	10690342	negative	negative
602	10690526	negative	negative
603	10690729	negative	negative
604	10690865	negative	negative
605	10691398	negative	negative
606	10691450	negative	negative
607	10691473	negative	negative
608	10691518	negative	negative
609	10691547	negative	negative
610	10691586	negative	negative
611	10691838	negative	negative
612	10691895	wild-type	negative
613	10691938	negative	negative
614	10691962	negative	negative
615	10692047	negative	negative
616	10692259	wild-type	wild-type
617	10692322	negative	negative
618	10692342	negative	negative
619	10692372	negative	negative
620	10692423	negative	negative
621	10692511	negative	negative
622	10692698	wild-type	wild-type
623	10692927	531c-t(-15)c-t	MDR
624	10693024	negative	negative
625	10693299	negative	negative
626	10693443	negative	negative
627	10693514	negative	negative
628	10693663	negative	negative
629	10693704	negative	negative
630	10693725	negative	negative
631	10693765	wild-type	wild-type
632	10693790	wild-type	wild-type
633	10693832	negative	negative
634	10693972	negative	negative
635	10694028	negative	negative
636	10694033	negative	negative
637	10694128	negative	negative
638	10694168	negative	negative
639	10694570	negative	negative
640	10694711	wild-type	wild-type
641	10694747	516a-g315g-c	MDR
642	10694896	negative	negative
643	10694925	533t-c315g-c	MDR
644	10694934	negative	negative
645	10694989	negative	negative
646	10695237	negative	negative
647	10695353	negative	negative
648	10695534	negative	negative
649	10695679	negative	negative
650	10695688	negative	negative
651	10696234	negative	negative
652	10696650	531c-t	wild-type
653	10696758	negative	negative
654	10696841	531c-t315g-c	MDR
655	10696872	negative	negative
656	10697076	negative	negative
657	10697216	negative	negative
658	10697332	wild-type	wild-type
659	10697363	wild-type	wild-type
660	10697506	wild-type	wild-type
661	10697651	negative	negative
662	10697742	negative	wild-type
663	10697778	negative	negative
664	10697827	negative	negative
665	10698109	negative	negative
666	10698627	531c-t(-15)c-t	MDR
667	10698669	negative	wild-type
668	10698947	wild-type	wild-type
669	10699390	wild-type	wild-type
670	10699692	negative	negative
671	10699878	wild-type	wild-type
672	10699904	negative	negative
673	10699912	negative	contaminated
674	10700094	531c-t315g-c	MDR
675	10700162	negative	negative
676	10700241	negative	negative
677	10700353	negative	negative
678	10700505	negative	wild-type
679	10700583	negative	negative
680	10700605	negative	negative
681	10700626	wild-type	wild-type
682	10700714	negative	negative
683	10701467	negative	negative
684	10701757	negative	negative
685	10702091	315g-c	INH resistance
686	10702117	negative	negative
687	10702300	negative	negative
688	10702316	negative	negative
689	10702410	negative	negative
690	10702688	negative	negative
691	10702833	negative	negative
692	10703023	wild-type	wild-type
693	10703058	531c-t315g-c	MDR
694	10703479	negative	negative
695	10703614	negative	negative
696	10703657	negative	negative
697	10703700	negative	negative
698	10703724	negative	negative
699	10703761	wild-type	wild-type
700	10704221	negative	negative
701	10704232	negative	negative
702	10704253	wild-type	wild-type
703	10704324	negative	negative
704	10704375	negative	negative
705	10704404	negative	negative
706	10704619	negative	negative
707	10704816	negative	negative
708	10705457	negative	negative
709	10705502	negative	negative
710	10705509	wild-type	wild-type
711	10705591	negative	negative
712	10705777	wild-type	wild-type
713	10706063	negative	negative
714	10706129	negative	wild-type
715	10706180	negative	negative
716	10706185	negative	negative
717	10706217	negative	negative
718	10706463	negative	negative
719	10706490	negative	negative
720	10706508	wild-type	wild-type
721	10706581	negative	negative
722	10706609	negative	negative
723	10706905	negative	negative
724	10706951	wild-type	wild-type
725	10707065	wild-type	wild-type
726	10707253	negative	negative
727	10707405	negative	negative
728	10707876	negative	negative
729	10707879	negative	negative
730	10707967	negative	negative
731	10708289	negative	negative
732	10708389	negative	negative
733	10708578	wild-type	wild-type
734	10708617	531c-t	MDR
735	10708637	-15c-t	INH resistance
736	10708787	negative	negative
737	10708894	negative	negative
738	10709069	negative	negative
739	10709079	526c-t(-15)c-t	MDR
740	10709148	lost	wild-type
741	10710092	negative	negative
742	10710284	315g-c	INH resistance
743	10710346	526c-t	MDR
744	10710418	negative	negative
745	10710451	negative	negative
746	10710763	negative	negative
747	10710791	negative	negative
748	10710929	516g-t	wild-type
749	10711057	negative	negative
750	10711123	wild-type	wild-type
751	10711134	wild-type	wild-type
752	10711141	wild-type	wild-type
753	10711229	wild-type	wild-type
754	10711329	negative	negative
755	10711365	negative	negative
756	10711416	negative	negative
757	10711481	negative	negative
758	10711488	negative	negative
759	10711596	negative	negative
760	10711652	negative	negative
761	10711732	wild-type	wild-type
762	10711989	wild-type	wild-type
763	10712374	negative	negative
764	10712401	wild-type	wild-type
765	10712802	negative	negative
766	10712829	negative	negative
767	10712928	negative	wild-type
768	10712988	wild-type	wild-type
769	10713072	negative	negative
770	10713089	negative	negative
771	10713152	negative	negative
772	10713203	negative	negative
773	10713349	negative	negative
774	10713549	negative	negative
775	10713664	negative	negative
776	10713716	negative	negative
777	10713749	531c-t	RFP resistance
778	10713774	negative	negative
779	10713783	negative	negative
780	10713963	315g-c	INH resistance
781	10713970	negative	negative
782	10714094	negative	negative
783	10714575	315g-c	MDR
784	10714889	negative	wild-type
785	10715043	negative	negative
786	10715163	315g-c	INH resistance
787	10715195	526a-t315g-c	MDR
788	10715314	wild-type	wild-type
789	10715468	negative	negative
790	10715708	negative	negative
791	10715809	negative	negative
792	10715961	negative	negative
793	10716013	wild-type	wild-type
794	10716081	negative	negative
795	10716193	negative	negative
796	10716294	wild-type	wild-type
797	10716358	wild-type	wild-type
798	10716379	negative	negative
799	10716572	negative	negative
800	10716635	wild-type	wild-type
801	10716732	negative	negative
802	10716889	negative	negative
803	10716945	negative	negative
804	10717068	wild-type	wild-type
805	10717085	negative	negative
806	10717106	negative	negative
807	10717126	wild-type	MDR
808	10717150	wild-type	wild-type
809	10717303	negative	negative
810	10717348	negative	negative
811	10717399	negative	negative
812	10717428	negative	negative
813	10717470	531c-t(-15)c-t	MDR
814	10717527	531c-t	RFP resistance
815	10717643	negative	negative
816	10718162	negative	negative
817	10718267	wild-type	wild-type
818	10718275	negative	negative
819	10718293	wild-type	wild-type
820	10718370	negative	negative
821	10718379	negative	negative
822	10718447	wild-type	wild-type
823	10718482	531c-t315g-c	MDR
824	10718570	wild-type	MDR
825	10718669	negative	negative
826	10718713	negative	negative
827	10718764	negative	negative
828	10718845	negative	negative
829	10718931	negative	negative
830	10718939	negative	negative
831	10719023	negative	negative
832	10719062	negative	negative
833	10719165	negative	negative
834	10719184	negative	negative
835	10719219	negative	negative
836	10719228	negative	negative
837	10719484	negative	negative
838	10719539	negative	negative
839	10719576	wild-type	wild-type
840	10719577	wild-type	wild-type
841	10719606	negative	negative
842	10719699	negative	negative
843	10719775	negative	negative
844	10719796	negative	negative
845	10719821	wild-type	wild-type
846	10719842	531c-t315g-c	MDR
847	10719887	negative	negative
848	10719980	wild-type	wild-type
849	10720099	negative	negative
850	10720171	526c-g513c-a315g-c	MDR
851	10720234	negative	negative
852	10720392	negative	negative
853	10720445	negative	negative
854	10720479	531c-t315g-c	MDR
855	10720576	negative	negative
856	10720779	wild-type	wild-type
857	10721056	wild-type	wild-type
858	10721173	negative	negative
859	10721331	negative	negative
860	10721368	531c-t(-15)c-t	MDR
861	10721502	negative	negative
862	10721514	negative	negative
863	10721551	negative	negative
864	10721568	wild-type	wild-type
865	10721600	negative	negative
866	10721750	negative	negative
867	10721811	wild-type	wild-type
868	10721876	negative	negative
869	10721906	negative	negative
870	10721943	negative	negative
871	10721969	negative	negative
872	10721986	wild-type	wild-type
873	10722010	wild-type	wild-type
874	10722014	wild-type	wild-type
875	10722073	negative	negative
876	10722079	negative	negative
877	10722454	511t-c315g-c	negative
878	10722571	negative	negative
879	10722804	wild-type	wild-type
880	10722891	negative	negative
881	10722945	negative	negative
882	10723012	531c-t	RFP resistance
883	10723034	531c-t	RFP resistance
884	10723148	531c-t	MDR
885	10723856	negative	negative
886	10724016	negative	negative
887	10724192	wild-type	wild-type
888	10724223	negative	negative
889	10724693	negative	negative
890	10724723	315g-c	INH resistance
891	10724753	wild-type	wild-type
892	10724782	negative	negative
893	10724919	wild-type	wild-type
894	10724934	negative	negative
895	10725057	negative	negative
896	10725076	wild-type	wild-type
897	10725151	negative	negative
898	10725193	negative	negative
899	10725351	negative	negative
900	10725457	wild-type	wild-type
901	10725647	negative	negative
902	10725724	516g-t513a-c511t-c	wild-type
903	10725768	negative	negative
904	10725788	negative	negative
905	10725842	negative	negative
906	10725867	negative	negative
907	10725902	wild-type	wild-type
908	10725971	wild-type	wild-type
909	10726179	531c-t	RFP resistance
910	10726203	negative	negative
911	10726327	negative	negative
912	10726393	negative	negative
913	10726418	wild-type	wild-type
914	10726792	negative	negative
915	10727226	negative	negative
916	10727369	531c-t(-15)c-t	MDR
917	10727445	wild-type	wild-type
918	10727517	negative	negative
919	10727567	negative	negative
920	10727649	negative	negative
921	10727705	negative	negative
922	10727801	negative	negative
923	10727855	negative	negative
924	10728118	negative	negative
925	10728150	negative	negative
926	10728479	531c-t315g-c	MDR
927	10728532	negative	negative
928	10728573	negative	negative
929	10728621	negative	negative
930	10728630	negative	negative
931	10728641	negative	negative
932	10728713	negative	negative
933	10728844	negative	negative
934	10728963	531c-t315g-c	MDR
935	10728977	negative	negative
936	10729009	negative	negative
937	10729063	negative	negative
938	10729580	negative	negative
939	10729831	negative	negative
940	10729916	negative	negative
941	10729980	negative	negative
942	10730205	negative	negative
943	10730401	negative	negative
944	10730532	negative	negative
945	10730608	wild-type	wild-type
946	10730945	negative	negative
947	10730999	negative	negative
948	10731454	negative	negative
949	10731483	negative	negative
950	10731672	negative	negative
951	10732066	negative	negative
952	10732215	wild-type	wild-type
953	10733132	negative	negative
954	10733212	negative	negative
955	10733342	negative	negative
956	10733776	negative	negative
957	10733856	negative	negative
958	10733902	negative	negative
959	10734032	negative	negative
960	10734078	negative	negative
961	10734345	531c-t315g-c	MDR
962	10734780	negative	negative
963	10734947	531c-t(-15)c-t	MDR
964	10735011	negative	negative
965	10735042	negative	negative
966	10735137	wild-type	wild-type
967	10735228	negative	negative
968	10735284	negative	negative
969	10735591	negative	negative
970	10735596	negative	negative
971	10735757	negative	negative
972	10735943	negative	negative
973	10736099	negative	negative
974	10736128	531c-t	RFP resistance
975	10736146	lost	negative
976	10736166	negative	negative
977	10736226	wild-type	wild-type
978	10736346	negative	negative
979	10736402	negative	negative
980	10736411	wild-type	wild-type
981	10736412	negative	negative
982	10736415	negative	negative
983	10736421	wild-type	negative
984	10736680	wild-type	wild-type
985	10736700	negative	negative
986	10737303	526c-t315g-c	MDR
987	10737308	negative	negative
988	10737376	negative	negative
989	10737580	negative	negative
990	10737675	wild-type	MDR
991	10737751	wild-type	wild-type
992	10737791	-15c-t	INH resistance
993	10737845	negative	negative
994	10737935	wild-type	wild-type
995	10738118	negative	negative
996	10738119	negative	negative
997	10738243	negative	negative
998	10738267	315g-c	MDR
999	10738394	negative	negative
1000	10738663	wild-type	MDR
1001	10738792	negative	negative
1002	10738880	negative	negative
1003	10739235	negative	negative
1004	10739386	negative	negative
1005	10739465	wild-type	wild-type
1006	10739497	negative	negative
1007	10739777	526c-t315g-c	MDR
1008	10740035	negative	negative
1009	10740046	315g-c	negative
1010	10740378	negative	negative
1011	10740431	negative	negative
1012	10740468	negative	negative
1013	10740597	negative	negative
1014	10740799	negative	negative
1015	10740873	531c-t(-15)c-t	MDR
1016	10740907	negative	negative
1017	10740948	NTB	negative
1018	10741018	negative	negative
1019	10741089	negative	negative
1020	10741151	wild-type	wild-type
1021	10741418	negative	negative
1022	10741545	negative	negative
1023	10741936	531c-t	RFP resistance
1024	10741960	negative	negative
1025	10742013	negative	negative
1026	10742339	531c-t315g-c	MDR
1027	10742383	negative	negative
1028	10742401	negative	negative
1029	10742474	negative	negative
1030	10742671	lost	wild-type
1031	10742701	315g-c	INH resistance
1032	10742725	negative	negative
1033	10742785	negative	negative
1034	10742922	NTB	MDR
1035	10743012	NTB	negative
1036	10743091	negative	negative
1037	10743327	negative	negative
1038	10743348	negative	negative
1039	10743448	531c-t516g-t(-15)c-t	MDR
1040	10743746	negative	negative
1041	10743824	negative	negative
1042	10743878	wild-type	wild-type
1043	10743913	negative	negative
1044	10744727	negative	negative
1045	10744746	negative	negative
1046	10744753	negative	negative
1047	10744847	533t-c 315g-c(-15)c-t	MDR
1048	10744858	negative	negative
1049	10745714	negative	negative
1050	10745813	negative	negative
1051	10746530	negative	negative
1052	10746663	negative	negative
1053	10746743	negative	negative
1054	10746789	negative	negative
1055	10746802	negative	negative
1056	10746841	wild-type	wild-type
1057	10747257	negative	negative
1058	10747316	negative	negative
1059	10747337	negative	negative
1060	10747460	531c-t(-15)c-t	MDR
1061	10747501	negative	negative
1062	10747779	wild-type	wild-type
1063	10747864	negative	negative
1064	10748066	526c-t	RFP resistance
1065	10748375	wild-type	wild-type
1066	10748403	wild-type	wild-type
1067	10748537	negative	negative
1068	10748969	negative	negative
1069	10749015	negative	negative
1070	10749118	negative	negative
1071	10749467	negative	negative
1072	10749487	negative	negative
1073	10750139	wild-type	wild-type
1074	10750147	-15c-t	INH resistance
1075	10750245	negative	negative
1076	10750478	negative	negative
1077	10750772	negative	negative
1078	10751311	negative	negative
1079	10751370	511t-c	MDR
1080	10751541	wild-type	wild-type
1081	10751566	negative	negative
1082	10751585	negative	negative
1083	10751735	wild-type	wild-type
1084	10751912	negative	negative
1085	10752153	negative	negative
1086	10752178	negative	negative
1087	10752218	negative	negative
1088	10752272	negative	negative
1089	10752287	wild-type	wild-type
1090	10752303	wild-type	wild-type
1091	10752380	wild-type	INH resistance
1092	10752401	531c-t(-15)c-t	MDR
1093	10752531	negative	negative
1094	10752788	negative	negative
1095	10752907	negative	negative
1096	10752933	wild-type	RFP resistance
1097	10752941	contaminated	failure
1098	10753038	wild-type	wild-type
1099	10753055	negative	negative
1100	10753152	negative	negative
1101	10753179	negative	negative
1102	10753334	531c-t315g-c	MDR
1103	10753483	wild-type	wild-type
1104	10753570	negative	negative
1105	10753605	negative	negative
1106	10753641	negative	negative
1107	10753938	531c-t	RFP resistance
1108	10754116	516a-g	RFP resistance
1109	10754440	wild-type	wild-type
1110	10754679	negative	negative
1111	10754830	negative	negative
1112	10754863	negative	negative
1113	10754922	negative	negative
1114	10754935	negative	negative
1115	10754955	negative	negative
1116	10754995	negative	negative
1117	10755030	negative	negative
1118	10755047	wild-type	wild-type
1119	10755083	negative	negative
1120	10755163	negative	negative
1121	10755304	negative	negative
1122	10755321	negative	negative
1123	10755328	negative	negative
1124	10755928	negative	negative
1125	10756000	negative	negative
1126	10756152	negative	negative
1127	10756360	negative	negative
1128	10756412	negative	negative
1129	10756583	negative	negative
1130	10757089	negative	negative
1131	10757110	negative	negative
1132	10757300	negative	negative
1133	10757325	negative	negative
1134	10757389	wild-type	wild-type
1135	10757433	negative	negative
1136	10757868	negative	negative
1137	10758096	negative	negative
1138	10758194	wild-type	wild-type
1139	10758268	negative	negative
1140	10758449	wild-type	wild-type
1141	10758617	negative	negative
1142	10758657	wild-type	wild-type
1143	10758705	negative	negative
1144	10758762	wild-type	MDR
1145	10758807	wild-type	wild-type
1146	10758824	531c-t315g-c	INH resistance
1147	10759172	wild-type	wild-type
1148	10759229	wild-type	negative
1149	10759294	wild-type	wild-type
1150	10759439	negative	negative
1151	10759478	negative	negative
1152	10759498	lost	wild-type
1153	10759519	negative	negative
1154	10759645	negative	negative
1155	10759862	negative	negative
1156	10759954	negative	negative
1157	10760302	negative	negative
1158	10760303	negative	negative
1159	10760305	negative	negative
1160	10760315	negative	negative
1161	10760331	wild-type	wild-type
1162	10760515	negative	negative
1163	10760551	negative	negative
1164	10760691	negative	negative
1165	10760736	negative	negative
1166	10760878	wild-type	INH resistance
1167	10760983	wild-type	wild-type
1168	10760997	wild-type	wild-type
1169	10761030	wild-type	wild-type
1170	10761147	negative	negative
1171	10761265	negative	negative
1172	10761360	negative	negative
1173	10761487	negative	negative
1174	10761567	531c-t(-15)c-t	MDR
1175	10761638	negative	negative
1176	10762200	wild-type	wild-type
1177	10762416	wild-type	wild-type
1178	10762447	negative	negative
1179	10762574	negative	negative
1180	10762669	negative	negative
1181	10762686	wild-type	wild-type
1182	10762730	-15c-t	INH resistance
1183	10762782	negative	negative
1184	10762957	negative	negative
1185	10763087	negative	negative
1186	10763560	negative	negative
1187	10763636	negative	negative
1188	10763745	negative	MDR
1189	10763814	negative	negative
1190	10763838	wild-type	wild-type
1191	10764012	wild-type	wild-type
1192	10764080	negative	negative
1193	10764393	negative	negative
1194	10764435	wild-type	wild-type
1195	10764447	negative	negative
1196	10764522	wild-type	wild-type
1197	10764541	negative	negative
1198	10764681	wild-type	wild-type
1199	10764724	negative	negative
1200	10764905	wild-type	wild-type
1201	10764925	negative	negative
1202	10765042	negative	negative
1203	10765421	negative	negative
1204	10765440	negative	negative
1205	10765481	516a-t	RFP resistance
1206	10765600	negative	negative
1207	10765602	negative	negative
1208	10765674	wild-type	negative
1209	10765694	negative	negative
1210	10765799	531c-t	RFP resistance
1211	10765855	wild-type	wild-type
1212	10765960	negative	negative
1213	10765967	negative	negative
1214	10766098	negative	negative
1215	10766100	negative	negative
1216	10766587	negative	negative
1217	10766625	negative	negative
1218	10766738	negative	negative
1219	10766788	531c-t	RFP resistance
1220	10766840	negative	negative
1221	10766879	negative	negative
1222	10766944	negative	negative
1223	10767042	negative	negative
1224	10767102	negative	negative
1225	10767184	531c-t315g-c	MDR
1226	10767206	negative	negative
1227	10767229	315g-c	INH resistance
1228	10767271	negative	negative
1229	10767783	negative	negative
1230	10767844	negative	negative
1231	10768068	negative	negative
1232	10768106	negative	negative
1233	10768113	wild-type	wild-type
1234	10768121	negative	contaminated
1235	10768167	negative	negative
1236	10768177	negative	negative
1237	10768258	negative	negative
1238	10768343	531c-t(-15)c-t	MDR
1239	10768387	negative	negative
1240	10768404	negative	negative
1241	10768405	531c-t315g-c	MDR
1242	10768410	wild-type	wild-type
1243	10768414	wild-type	wild-type
1244	10768459	negative	negative
1245	10768477	wild-type	wild-type
1246	10768488	negative	negative
1247	10768579	negative	negative
1248	10768896	negative	negative
1249	10769208	wild-type	wild-type
1250	10769237	negative	negative
1251	10769484	negative	negative
1252	10770272	negative	negative
1253	10770553	negative	negative
1254	10770602	negative	negative
1255	10770643	negative	negative
1256	10770886	negative	negative
1257	10770930	526a-g315g-c	MDR
1258	10770970	wild-type	negative
1259	10771079	negative	negative
1260	10771084	negative	negative
1261	10771237	wild-type	wild-type
1262	10771312	negative	negative
1263	10771332	negative	negative
1264	10771417	negative	negative
1265	10771699	negative	negative
1266	10771772	negative	negative
1267	10771858	negative	negative
1268	10771952	531c-t511t-c	RFP resistance
1269	10772076	negative	negative
1270	10772143	negative	negative
1271	10772204	wild-type	wild-type
1272	10772228	negative	negative
1273	10772236	wild-type	wild-type
1274	10772291	negative	negative
1275	10772293	negative	negative
1276	10772501	negative	negative
1277	10772618	negative	negative
1278	10772777	negative	negative
1279	10773026	negative	negative
1280	10773304	wild-type	wild-type
1281	10773314	negative	negative
1282	10773350	wild-type	wild-type
1283	10773698	NTB	negative
1284	10773766	wild-type	wild-type
1285	10773796	wild-type	wild-type
1286	10773889	-15c-t	MDR
1287	10773909	negative	negative
1288	10773933	negative	negative
1289	10774091	531c-t	RFP resistance
1290	10774126	wild-type	wild-type
1291	10774158	negative	negative
1292	10774218	negative	negative
1293	10774252	wild-type	wild-type
1294	10774272	negative	negative
1295	10774290	negative	negative
1296	10774337	wild-type	wild-type
1297	10774381	negative	negative
1298	10774416	negative	negative
1299	10774877	negative	negative
1300	10774882	negative	negative
1301	10774980	negative	negative
1302	10775001	negative	negative
1303	10775020	negative	negative
1304	10775069	-15c-t	INH resistance
1305	10775174	negative	negative
1306	10775285	contaminated	negative
1307	10775341	negative	negative
1308	10775413	NTB	NTB
1309	10775518	negative	negative
1310	10775528	negative	negative
1311	10775578	531c-t(-15)c-t	MDR
1312	10775687	wild-type	wild-type
1313	10775715	negative	negative
1314	10775913	315g-c	INH resistance
1315	10776009	negative	negative
1316	10776110	negative	negative
1317	10776209	negative	negative
1318	10776294	negative	negative
1319	10776329	negative	negative
1320	10776404	negative	negative
1321	10776520	531c-t(-15)c-t	MDR
1322	10776565	negative	negative
1323	10776931	negative	negative
1324	10777062	negative	negative
1325	10777073	negative	negative
1326	10777080	negative	negative
1327	10777230	wild-type	wild-type
1328	10777240	negative	negative
1329	10777319	negative	negative
1330	10777325	negative	negative
1331	10777431	negative	wild-type
1332	10777466	negative	negative
1333	10777598	516a-t511t-c(-15)c-t	MDR
1334	10777798	negative	negative
1335	10777816	negative	negative
1336	10777933	negative	negative
1337	10778017	negative	negative
1338	10778131	negative	negative
1339	10778145	negative	negative
1340	10778192	negative	negative
1341	10778207	negative	negative
1342	10778301	negative	negative
1343	10778440	negative	negative
1344	10778467	negative	negative
1345	10778564	wild-type	wild-type
1346	10778597	negative	negative
1347	10778655	531c-t315g-c	MDR
1348	10778896	negative	negative
1349	10779030	negative	negative
1350	10779086	negative	negative
1351	10779181	negative	negative
1352	10779560	negative	negative
1353	10779769	negative	negative
1354	10779789	negative	negative
1355	10779797	negative	negative
1356	10779845	negative	negative
1357	10780010	negative	negative
1358	10780115	negative	negative
1359	10780155	negative	negative
1360	10780248	negative	negative
1361	10780284	negative	negative
1362	10780306	negative	negative
1363	10780435	wild-type	wild-type
1364	10780476	526c-t	RFP resistance
1365	10780779	negative	negative
1366	10781001	negative	negative
1367	10781049	negative	negative
1368	10781141	negative	negative
1369	10781295	negative	negative
1370	10781417	negative	negative
1371	10781429	531c-t	negative
1372	10781589	negative	negative
1373	10781763	negative	negative
1374	10781909	negative	negative
1375	10781966	wild-type	wild-type
1376	10782052	negative	negative
1377	10782068	negative	negative
1378	10782109	negative	negative
1379	10782261	negative	negative
1380	10782362	negative	negative
1381	10782749	negative	negative
1382	10782810	negative	negative
1383	10782841	negative	negative
1384	10782973	negative	negative
1385	10783063	533t-c(-15)c-t	MDR
1386	10783137	negative	negative
1387	10783210	negative	negative
1388	10783411	negative	negative
1389	10783467	negative	negative
1390	10783635	negative	negative
1391	10783675	negative	negative
1392	10783757	negative	NTB
1393	10783887	contaminated	negative
1394	10784002	NTB	NTB
1395	10784061	negative	negative
1396	10784149	negative	negative
1397	10784272	negative	negative
1398	10784682	negative	negative
1399	10785039	531c-t(-15)c-t	MDR
1400	10785334	531c-t(-15)c-t	MDR
1401	10785388	negative	negative
1402	10785519	negative	negative
1403	10785568	wild-type	wild-type
1404	10785596	negative	negative
1405	10785665	negative	negative
1406	10785691	negative	negative
1407	10785737	negative	negative
1408	10785789	negative	negative
1409	10785847	wild-type	wild-type
1410	10785888	wild-type	wild-type
1411	10785917	negative	negative
1412	10785961	wild-type	wild-type
1413	10785972	negative	negative
1414	10786515	wild-type	wild-type
1415	10786620	wild-type	wild-type
1416	10786674	negative	negative
1417	10786772	negative	negative
1418	10786872	negative	negative
1419	10786955	negative	negative
1420	10787026	wild-type	wild-type
1421	10787036	516a-g	RFP resistance
1422	10787221	negative	negative
1423	10787497	negative	negative
1424	10787509	negative	negative
1425	10787600	negative	negative
1426	10787813	NTB	negative
1427	10787847	negative	negative
1428	10787898	531c-t315g-c	MDR
1429	10787968	negative	negative
1430	10788031	negative	negative
1431	10788107	negative	negative
1432	10788161	negative	negative
1433	10788175	wild-type	wild-type
1434	10788215	wild-type	wild-type
1435	10788231	negative	negative
1436	10788258	wild-type	wild-type
1437	10788278	315g-c	INH resistance
1438	10788285	negative	negative
1439	10788308	negative	negative
1440	10788714	wild-type	wild-type
1441	10788797	wild-type	wild-type
1442	10788806	negative	negative
1443	10789030	negative	negative
1444	10789164	negative	negative
1445	10789190	wild-type	wild-type
1446	10789359	lost	negative
1447	10789457	negative	negative
1448	10789605	NTB	negative
1449	10789893	negative	negative
1450	10790005	negative	negative
1451	10790029	negative	negative
1452	10790082	negative	negative
1453	10790196	negative	negative
1454	10790326	negative	negative
1455	10790466	negative	negative
1456	10790577	negative	negative
1457	10790598	531c-t(-15)c-t	MDR
1458	10790627	negative	negative
1459	10790680	wild-type	wild-type
1460	10790768	NTB	negative
1461	10790971	wild-type	wild-type
1462	10791188	516a-t315g-c	MDR
1463	10791211	negative	negative
1464	10791294	negative	negative
1465	10791512	negative	negative
1466	10791733	wild-type	wild-type
1467	10791828	NTB	negative
1468	10791877	negative	negative
1469	10791900	negative	negative
1470	10792417	negative	negative
1471	10792457	531c-t315g-c	MDR
1472	10792490	negative	negative
1473	10792549	negative	negative
1474	10792593	negative	negative
1475	10792648	negative	negative
1476	10792675	wild-type	wild-type
1477	10792737	negative	negative
1478	10792814	-15c-t	INH resistance
1479	10792846	NTB	negative
1480	10792899	wild-type	wild-type
1481	10793300	negative	negative
1482	10793336	negative	negative
1483	10793370	negative	negative
1484	10793455	wild-type	INH resistance
1485	10793507	negative	negative
1486	10793518	negative	negative
1487	10793592	negative	negative
1488	10793621	negative	negative
1489	10793659	negative	negative
1490	10793673	wild-type	wild-type
1491	10794121	negative	negative
1492	10794173	wild-type	wild-type
1493	10794332	negative	negative
1494	10794363	negative	negative
1495	10794386	negative	negative
1496	10794396	negative	negative
1497	10794800	negative	negative
1498	10794823	negative	negative
1499	10794859	negative	negative
1500	10794975	negative	negative
1501	10794997	wild-type	wild-type
1502	10795032	negative	negative
1503	10795046	315g-c	INH resistance
1504	10795194	wild-type	wild-type
1505	10795209	negative	negative
1506	10795247	negative	negative
1507	10795373	negative	negative
1508	10795620	negative	negative
1509	10795742	negative	negative
1510	10795771	negative	negative
1511	10795810	negative	negative
1512	10795833	negative	negative
1513	10796232	negative	negative
1514	10796267	negative	negative
1515	10796953	wild-type	wild-type
1516	10797004	negative	negative
1517	10797183	negative	negative
1518	10797202	negative	negative
1519	10797297	511t-c	MDR
1520	10797392	negative	negative
1521	10797916	negative	negative
1522	10797966	wild-type	wild-type
1523	10798262	wild-type	wild-type
1524	10798291	negative	negative
1525	10798364	negative	negative
1526	10798424	wild-type	wild-type
1527	10799514	negative	negative
1528	10799585	negative	negative
1529	10799863	negative	NTB
1530	10800145	negative	negative
1531	10800160	negative	NTB
1532	10800200	511t-c516a-g315g-c	MDR
1533	10800216	wild-type	wild-type
1534	10800252	negative	negative
1535	10800574	negative	negative
1536	10801071	negative	negative
1537	10801154	wild-type	wild-type
1538	10801218	wild-type	wild-type
1539	10801382	negative	negative
1540	10801453	negative	negative
1541	10801500	wild-type	wild-type
1542	10801543	negative	negative
1543	10801879	526c-t315g-c	MDR
1544	10801898	315g-c	negative
1545	10801982	wild-type	NTB
1546	10802030	negative	negative
1547	10802058	wild-type	wild-type
1548	10802344	wild-type	wild-type
1549	10802381	negative	negative
1550	10802466	negative	negative
1551	10802491	wild-type	wild-type
1552	10803128	511t-c516a-g315g-c	MDR
1553	10803733	negative	negative
1554	10803791	negative	negative
1555	10803860	wild-type	wild-type
1556	10803956	negative	negative
1557	10803965	negative	negative
1558	10804073	negative	negative
1559	10804078	negative	negative
1560	10804271	negative	negative
1561	10804312	negative	negative
1562	10804320	wild-type	wild-type
1563	10804413	negative	negative
1564	10804556	negative	negative
1565	10804769	negative	negative
1566	10805026	negative	negative
1567	10805073	negative	negative
1568	10805152	negative	negative
1569	10805182	negative	negative
1570	10805187	wild-type	wild-type
1571	10805204	531c-t(-15)c-t	MDR
1572	10805234	wild-type	wild-type
1573	10805313	negative	negative
1574	10805423	negative	negative
1575	10805708	negative	negative
1576	10805788	negative	negative
1577	10806058	negative	negative
1578	10806163	513c-a	MDR
1579	10806213	negative	negative
1580	10806662	negative	negative
1581	10806706	lost	wild-type
1582	10806899	wild-type	wild-type
1583	10807144	526c-t315g-c	MDR
1584	10807194	516g-t315g-c	MDR
1585	10807474	negative	negative
1586	10807883	negative	negative
1587	10807971	negative	negative
1588	10808496	negative	negative
1589	10808762	negative	negative
1590	10808791	wild-type	wild-type
1591	10808809	wild-type	INH resistance
1592	10808837	531c-t(-15)c-t	MDR
1593	10808861	negative	negative
1594	10808879	negative	negative
1595	10808936	negative	negative
1596	10808965	negative	negative
1597	10809149	negative	negative
1598	10809178	wild-type	wild-type
1599	10809183	negative	negative
1600	10809249	negative	negative
1601	10809331	negative	negative
1602	10809390	-15c-t	INH resistance
1603	10809786	negative	negative
1604	10809854	negative	negative
1605	10809982	negative	negative
1606	10810048	negative	negative
1607	10810450	negative	negative
1608	10810771	wild-type	wild-type
1609	10810877	negative	negative
1610	10811130	negative	negative
1611	10811236	negative	negative
1612	10811284	negative	negative
1613	10811290	negative	negative
1614	10811307	negative	negative
1615	10811429	wild-type	wild-type
1616	10811633	533t-c	MDR
1617	10811930	negative	negative
1618	10812017	wild-type	wild-type
1619	10812020	negative	negative
1620	10812125	wild-type	wild-type
1621	10812135	wild-type	wild-type
1622	10812196	wild-type	wild-type
1623	10812246	wild-type	wild-type
1624	10812260	wild-type	wild-type
1625	10812539	negative	negative
1626	10812562	negative	negative
1627	10812737	wild-type	wild-type
1628	10812760	negative	negative
1629	10812801	lost	INH resistance
1630	10812879	wild-type	wild-type
1631	10812977	531c-t(-15)c-t	MDR
1632	10813004	negative	negative
1633	10813030	negative	negative
1634	10813192	negative	negative
1635	10813264	negative	negative
1636	10813367	negative	negative
1637	10813452	negative	negative
1638	10813750	516g-t315g-c	negative
1639	10813919	wild-type	wild-type
1640	10814115	negative	negative
1641	10814408	negative	negative
1642	10814633	negative	negative
1643	10814665	negative	negative
1644	10814740	negative	negative
1645	10814778	negative	negative
1646	10814870	negative	negative
1647	10814886	negative	negative
1648	10814898	negative	negative
1649	10814911	negative	negative
1650	10815026	negative	negative
1651	10815224	wild-type	wild-type
1652	10815266	negative	negative
1653	10815457	wild-type	MDR
1654	10815520	-15c-t	MDR
1655	10815653	negative	negative
1656	10815780	negative	negative
1657	10815796	negative	negative
1658	10816157	negative	negative
1659	10816626	negative	negative
1660	10816911	negative	negative
1661	10817271	negative	negative
1662	10817836	negative	negative
1663	10817859	negative	wild-type
1664	10817942	wild-type	wild-type
1665	10818060	wild-type	wild-type
1666	10818249	wild-type	negative
1667	10818338	negative	negative
1668	10818457	negative	negative
1669	10818785	wild-type	wild-type
1670	10818810	negative	negative
1671	10818875	wild-type	wild-type
1672	10819218	negative	negative
1673	10819447	wild-type	RFP resistance
1674	10819641	wild-type	wild-type
1675	10819664	negative	negative
1676	10819806	negative	negative
1677	10819833	533t-c315g-c	MDR
1678	10820067	wild-type	wild-type
1679	10820107	negative	negative
1680	10820219	negative	negative
1681	10820333	wild-type	wild-type
1682	10820451	wild-type	wild-type
1683	10820500	NTB	NTB
1684	10820569	negative	negative
1685	10820868	lost	negative
1686	10820970	negative	negative
1687	10821072	315g-c	INH resistance
1688	10821390	negative	negative
1689	10821445	negative	negative
1690	10821539	wild-type	wild-type
1691	10821837	531c-t	RFP resistance
1692	10822196	negative	negative
1693	10822253	wild-type	wild-type
1694	10822298	negative	wild-type
1695	10822406	wild-type	wild-type
1696	10822723	negative	negative
1697	10822846	negative	negative
1698	10822969	negative	negative
1699	10823312	wild-type	wild-type
1700	10823494	negative	negative
1701	10823575	negative	negative
1702	10823600	negative	negative
1703	10823919	negative	negative
1704	10824075	negative	negative
1705	10824275	negative	negative
1706	10824337	negative	negative
1707	10824353	negative	negative
1708	10824453	wild-type	wild-type
1709	10824521	negative	negative
1710	10824525	negative	negative
1711	10824569	wild-type	wild-type
1712	10824620	negative	negative
1713	10824870	negative	negative
1714	10824903	wild-type	wild-type
1715	10824950	-15c-t	INH resistance
1716	10824976	wild-type	wild-type
1717	10825548	531c-t315g-c	MDR
1718	10825555	wild-type	wild-type
1719	10825698	wild-type	wild-type
1720	10825728	negative	negative
1721	10825769	negative	negative
1722	10825780	wild-type	wild-type
1723	10825822	negative	negative
1724	10825949	wild-type	wild-type
1725	10826010	wild-type	wild-type
1726	10826183	-15c-t	INH resistance
1727	10826227	negative	negative
1728	10826271	negative	negative
1729	10826408	negative	negative
1730	10826502	wild-type	wild-type
1731	10826615	negative	negative
1732	10826893	negative	negative
1733	10827268	negative	negative
1734	10827274	NTB	INH resistance
1735	10827329	negative	negative
1736	10827531	negative	negative
1737	10827660	wild-type	wild-type
1738	10827769	531c-t(-15)c-t	MDR
1739	10827852	wild-type	wild-type
1740	10827936	negative	negative
1741	10828385	wild-type	wild-type
1742	10828487	negative	negative
1743	10828504	negative	negative
1744	10828525	wild-type	wild-type
1745	10828624	negative	negative
1746	10828699	wild-type	wild-type
1747	10828774	negative	negative
1748	10828795	wild-type	wild-type
1749	10828814	negative	MDR
1750	10829051	negative	negative
1751	10829074	wild-type	INH resistance
1752	10829117	negative	negative
1753	10829127	negative	negative
1754	10829180	negative	negative
1755	10829333	wild-type	INH resistance
1756	10829371	315g-c	INH resistance
1757	10829384	negative	negative
1758	10829536	negative	negative
1759	10829651	526c-t315g-c	MDR
1760	10829765	531c-t	negative
1761	10829835	-15c-t	INH resistance
1762	10830004	526c-t315g-c	MDR
1763	10830094	negative	negative
1764	10830216	negative	negative
1765	10830267	negative	negative
1766	10830275	531c-t	RFP resistance
1767	10830420	negative	negative
1768	10830429	negative	negative
1769	10830453	negative	negative
1770	10830618	negative	negative
1771	10831030	negative	negative
1772	10831055	531c-t315g-c	MDR
1773	10831114	negative	negative
1774	10831118	531c-t	RFP resistance
1775	10831236	negative	negative
1776	10831242	negative	wild-type
1777	10831251	negative	negative
1778	10831396	negative	negative
1779	10831464	negative	negative
1780	10831635	wild-type	wild-type
1781	10831763	negative	negative
1782	10831820	negative	negative
1783	10831927	negative	negative
1784	10831935	526c-t315g-c	MDR
1785	10831944	526c-t315g-c	MDR
1786	10831947	531c-t	RFP resistance
1787	10831964	wild-type	wild-type
1788	10832125	315g-c	INH resistance
1789	10832147	negative	negative
1790	10832193	negative	negative
1791	10832251	negative	negative
1792	10832267	negative	negative
1793	10832295	negative	negative
1794	10832304	negative	negative
1795	10832358	negative	negative
1796	10832432	negative	negative
1797	10832931	negative	negative
1798	10833021	negative	negative
1799	10833055	wild-type	wild-type
1800	10833235	negative	negative
1801	10833792	negative	negative
1802	10833812	negative	negative
1803	10833973	negative	negative
1804	10834043	negative	negative
1805	10834703	wild-type	wild-type
1806	10834735	negative	negative
1807	10834768	negative	negative
1808	10834777	negative	negative
1809	10834814	negative	NTB
1810	10834842	wild-type	wild-type
1811	10834880	negative	negative
1812	10834913	negative	negative
1813	10834985	NTB	negative
1814	10835053	negative	negative
1815	10835088	negative	negative
1816	10835113	wild-type	wild-type
1817	10835162	wild-type	wild-type
1818	10835186	negative	negative
1819	10835753	negative	negative
1820	10835833	negative	negative
1821	10835986	negative	negative
1822	10836013	negative	negative
1823	10836045	negative	negative
1824	10836093	negative	negative
1825	10836331	negative	negative
1826	10836551	wild-type	wild-type
1827	10836607	negative	negative
1828	10836735	negative	negative
1829	10837076	wild-type	MDR
1830	10837159	negative	negative
1831	10837621	negative	negative
1832	10837786	negative	negative
1833	10837825	negative	negative
1834	10837842	wild-type	wild-type
1835	10838248	wild-type	wild-type
1836	10838306	negative	negative
1837	10838345	wild-type	INH resistance
1838	10838389	negative	negative
1839	10838483	negative	negative
1840	10838846	negative	negative
1841	10839142	wild-type	wild-type
1842	10839179	negative	negative
1843	10839553	negative	negative
1844	10839801	negative	negative
1845	10839822	negative	negative
1846	10839847	negative	negative
1847	10839955	negative	negative
1848	10840262	wild-type	wild-type
1849	10840321	negative	negative
1850	10840340	negative	negative
1851	10840384	wild-type	wild-type
1852	10840426	negative	negative
1853	10840649	negative	negative
1854	10841206	negative	negative
1855	10841495	526c-g315g-c	MDR
1856	10841604	negative	negative
1857	10841670	wild-type	wild-type
1858	10841710	negative	negative
1859	10841950	negative	negative
1860	10842126	negative	negative
1861	10842239	negative	negative
1862	10842249	negative	negative
1863	10842317	wild-type	wild-type
1864	10842392	negative	wild-type
1865	10843122	wild-type	wild-type
1866	10843126	negative	negative
1867	10843247	negative	wild-type
1868	10843310	negative	negative
1869	10843453	wild-type	wild-type
1870	10843516	negative	negative
1871	10843553	531c-t315g-c(-15)c-t	MDR
1872	10843592	wild-type	wild-type
1873	10843894	negative	negative
1874	10843964	wild-type	wild-type
1875	10844084	wild-type	wild-type
1876	10844124	negative	negative
1877	10844269	negative	negative
1878	10844299	negative	negative
1879	10844543	315g-c	INH resistance
1880	10844612	negative	negative
1881	10844875	516a-t315g-c	MDR
1882	10845015	wild-type	wild-type
1883	10845117	negative	negative
1884	10845195	negative	negative
1885	10845321	wild-type	RFP resistance
1886	10845328	negative	negative
1887	10845352	-15c-t	MDR
1888	10845353	negative	failure
1889	10845405	negative	negative
1890	10845475	wild-type	wild-type
1891	10845588	negative	negative
1892	10845641	negative	negative
1893	10845701	negative	negative
1894	10845763	wild-type	wild-type
1895	10845855	negative	negative
1896	10845867	negative	negative
1897	10845962	negative	negative
1898	10846016	negative	MDR
1899	10846024	negative	negative
1900	10846091	315g-c	MDR
1901	10846214	wild-type	wild-type
1902	10846266	negative	negative
1903	10846311	negative	wild-type
1904	10846358	negative	negative
1905	10846476	negative	negative
1906	10846499	negative	negative
1907	10846661	negative	negative
1908	10846686	negative	negative
1909	10846802	wild-type	wild-type
1910	10846932	531c-t(-15)c-t	MDR
1911	10847048	wild-type	wild-type
1912	10847118	315g-c	INH resistance
1913	10847153	negative	negative
1914	10847718	negative	negative
1915	10847803	wild-type	wild-type
1916	10848016	negative	negative
1917	10848029	negative	negative
1918	10848122	negative	negative
1919	10848247	negative	negative
1920	10848276	wild-type	wild-type
1921	10848860	negative	negative
1922	10848908	negative	negative
1923	10848983	315g-c	MDR
1924	10849113	wild-type	wild-type
1925	10849176	negative	negative
1926	10849227	negative	negative
1927	10849373	wild-type	wild-type
1928	10849385	negative	negative
1929	10849546	negative	negative
1930	10849566	negative	negative
1931	10849683	wild-type	wild-type
1932	10849738	negative	negative
1933	10850184	negative	negative
1934	10850227	wild-type	wild-type
1935	10850251	negative	negative
1936	10850330	negative	negative
1937	10850357	negative	NTB
1938	10850406	negative	negative
1939	10850534	wild-type	wild-type
1940	10850622	negative	negative
1941	10850759	negative	negative
1942	10850861	531c-t	RFP resistance
1943	10850914	negative	negative
1944	10850972	negative	negative
1945	10851038	wild-type	wild-type
1946	10851132	wild-type	wild-type
1947	10851166	negative	negative
1948	10851236	wild-type	wild-type
1949	10851238	-15c-t	MDR
1950	10851505	negative	negative
1951	10851751	wild-type	MDR
1952	10852302	negative	negative
1953	10852397	negative	negative
1954	10852670	wild-type	wild-type
1955	10852690	negative	negative
1956	10852727	negative	negative
1957	10852741	315g-c	MDR
1958	10852785	negative	negative
1959	10852848	negative	negative
1960	10852862	wild-type	wild-type
1961	10852895	315g-c	MDR
1962	10852951	wild-type	wild-type
1963	10853021	wild-type	wild-type
1964	10853104	negative	negative
1965	10853115	negative	negative
1966	10853146	wild-type	wild-type
1967	10853163	wild-type	wild-type
1968	10853196	negative	negative
1969	10853214	531c-t	RFP resistance
1970	10853233	531c-t	RFP resistance
1971	10853243	negative	negative
1972	10853614	wild-type	wild-type
1973	10853808	531c-t	RFP resistance
1974	10853844	negative	negative
1975	10854044	negative	negative
1976	10854087	negative	negative
1977	10854309	contaminated	negative
1978	10854348	NTB	negative
1979	10854480	531c-t315g-c	MDR
1980	10854588	315g-c	negative
1981	10854720	wild-type	wild-type
1982	10854779	wild-type	wild-type
1983	10854837	wild-type	INH resistance
1984	10854864	wild-type	wild-type
1985	10855270	negative	negative
1986	10855284	wild-type	wild-type
1987	10855811	526c-t(-15)c-t	MDR
1988	10855867	negative	negative
1989	10855951	negative	negative
1990	10856036	negative	negative
1991	10856151	negative	negative
1992	10856184	negative	negative
1993	10856459	NTB	negative
1994	10856503	-15c-t	INH resistance
1995	10856535	negative	negative
1996	10856781	negative	negative
1997	10856809	negative	negative
1998	10857173	negative	negative
1999	10857578	negative	negative
[truncated: 144 more rows]
